# Supplementary material for: DNA mechanotechnology reveals that integrin receptors apply pN forces in podosomes on fluid substrates
Source: Nat Commun. 2019 Oct 18;10:4507. doi: 10.1038/s41467-019-12304-4 (PMC6800454; doi:10.1038/s41467-019-12304-4)
Supplement: Supplementary file 8 — Source Data [file 41467_2019_12304_MOESM8_ESM.xlsx]

## Sheet: Figure 1
Figure 1
	b.	i.	FRAP representative images								d.	Scatter Plot of Actin (Norm) vs. Depeletion (% Norm.)
		ii.	FRAP representative quantification, Av. D								e.	Scatter Plot of Depletion (%, Norm) vs Depletion Size (Norm)
												Actin	Depletion	Depletion Rad
												0.661135	0.870659	1.45636
				Video 1	Video 2	Video 3						0.521524	0.727912	0.777219
			Surface 1	1.4596	1.49115	1.49493						0.899694	1.01872	1.23085		*Normalization to the brightest podosome per cell
			Surface 2	1.32534	1.42819	1.43484						0.845389	0.909932	1.16944
			Surface 3	1.299	1.37042	1.39821						1	1	1
												0.869941	1.05324	1.19868		Linear Regressions Analysis:
			D = 1.41 ± 0.07 (microns-squared per second)									0.704269	0.857831	0.84296
			Error reported as SEM									0.718735	0.934059	0.795118		d:	r = 0.657
												0.993854	1.15177	0.861936		e:	r= 0.604
			Representative Recovery									1	1	1
			t (s)	I (Normalized to PreBleach)								0.745812	0.882362	0.740524
			0	0.233118								0.879033	0.950444	0.784198
			30	0.543533								0.81636	0.879931	0.619616
			60	0.660351								0.688898	0.860516	0.797667
			90	0.720898								0.607056	0.737445	0.44384
			120	0.75165								0.907562	0.890847	1.36835
			150	0.77029								0.865825	0.827899	1.01947
			180	0.782726								0.769237	0.823063	1.14815
												1	1	1
												0.894619	0.793242	0.905684
												0.669424	0.717603	0.33326
												1	1	1
												0.605302	0.714267	0.403549
												1	1	1
												0.87442	0.859047	0.696658
												0.728993	0.837373	0.59885
												0.85678	0.839426	0.813593
												0.897687	0.939223	1.08554
												0.643092	0.694872	0.778023
												1	1	1
												0.932709	0.887418	0.967934
												0.932694	0.866974	0.946324
												0.808154	0.800964	0.592039
												1	1	1
												0.879146	0.998399	0.863472
												0.977888	1.01812	1.16234
												0.74247	0.781948	0.523451
												0.997385	1.00595	0.895334
												0.658476	0.687818	0.437623
												0.896146	0.905236	0.603528
												0.917011	0.911416	0.489597
												1	1	1
												0.684425	0.80457	0.287823
												0.997682	0.822083	0.667174
												0.93444	0.874543	0.471629
												0.626322	0.870778	1.01706
												0.565437	0.730957	0.716282
												1	1	1
												0.65952	0.844761	0.629589
												0.718081	0.995101	0.764262
												0.891573	1.06093	1.04138
												0.587431	0.843101	0.631309
												0.861987	0.982382	1.00976
												0.854853	0.96848	0.786417
												1	1	1
												0.6442	0.928269	0.585804
												0.774565	0.973598	0.898085
												0.925574	1.07017	0.819073
												0.819871	0.961632	0.919155
												0.951739	0.961429	1.1816
												0.85203	0.894529	0.785505
												0.813833	0.90499	0.828258
												1	1	1
												0.789718	0.861364	0.893981
												0.759189	0.765929	0.381535
												0.832955	0.842586	0.494196
												0.682026	0.873939	0.749622
												0.781926	0.785133	0.72063
												1	1	1
												0.675408	0.664556	0.446465
												0.908829	0.930538	0.928503
												0.595175	0.722061	0.56139
												0.72723	0.726703	0.46792
												0.604819	0.751432	0.604416
												0.843767	0.83144	0.687503
												0.800019	0.977523	0.727601
												0.844262	0.896744	0.799645
												0.697997	0.86216	0.566482
												0.681187	0.851273	0.621314
												1	1	1
												0.696641	1.00028	1.16337
												1	1	1
												0.733453	0.912636	1.28179
												0.878712	1.06392	1.30898
												0.892162	1.08599	1.87234
												0.864569	1.00252	1.4666
												0.87117	0.991763	1.22593
												0.816959	1.0179	1.16235
												0.69629	0.926368	1.03416
												0.890485	1.03049	0.899362
												0.952021	1.0342	1.65323
												1	1	1
												0.851885	1.07083	0.871077
												0.681132	0.829953	0.823524
												0.592854	0.77279	0.71292
												0.914472	0.951479	1.07863
												1	1	1
												0.769319	0.902714	1.05797
												0.688322	0.832563	0.660301
												0.831162	0.932918	0.864965
												0.856061	0.996128	1.01116
												0.598745	0.811684	0.462211
												0.951722	0.93117	0.963702
												0.650287	0.872091	0.560236
												0.953549	1.02573	0.865929
												0.716414	0.904841	0.650499
												0.68559	0.903796	0.612749
												0.618817	0.842473	0.518453
												0.622874	0.859484	0.497489
												0.706619	0.985598	0.754643
												0.570179	0.875006	0.790331
												0.694304	0.823138	0.58008
												0.928689	0.978745	1.06531
												1	1	1
												0.712672	0.924833	0.647613
												0.887168	0.990276	0.530487
												1	1	1
												0.836137	0.89084	0.84603
												0.61442	0.834616	0.651706
												0.827521	0.872229	0.61759
												0.78924	0.878826	0.698345
												0.676738	0.818008	0.777659
												0.704046	0.984391	0.637784
												0.587351	0.818613	0.639393
												0.811329	1.02436	0.858648
												0.54104	0.740112	0.546987
												0.767168	0.761297	0.46893
												0.762235	1.01883	0.639877
												0.58631	0.796908	0.713248
												0.781668	1.06055	0.701601
												0.732691	0.929326	0.832615
												1	1	1
												0.999218	1.02655	0.913586
												0.798926	0.766119	0.876322
												0.828194	0.872993	0.791754
												0.886664	0.910793	0.747131
												0.844871	0.801011	0.605303
												1	1	1
												0.840244	0.859235	0.84326
												0.83482	1.03644	1.00904
												0.824434	0.97359	1.05473
												0.818073	1.02255	0.83007
												0.807995	0.937917	0.718203
												0.761694	0.936909	0.896113
												0.781298	0.978246	0.888282
												0.910679	0.975576	0.758151
												0.888824	1.10084	1.00089
												0.919418	1.06469	0.995405
												0.850868	0.89063	0.746716
												1	1	1
												0.83922	1.01472	0.970463
												0.991994	0.995889	0.906689
												0.733412	0.889461	1.05177
												0.872945	1.01408	1.57678
												1	1	1
												0.884673	1.02853	1.2071
												0.776916	0.964258	1.04666
												0.814861	0.960561	1.22629
												0.897656	0.743819	0.958757
												0.833525	0.997637	1.02556
												1	1	1

## Sheet: Figure 2
Figure 2
	b.	Percentage Open Probes vs. Average Fluorescence Lifetime											c.	Percentage Open Probes vs. Fluorescence Intensity													f.	Scatter Plot of Percent Open in Podosome Regions (%)
			Av. Lifetime, Tau (ns)					Each data point represents the mean of 3 measurements from 3 surfaces (See surface means below) , except:							Intensity (A.U.)					Each data point represents the mean of 3 measurements from 5 surfaces, except:								4.7 pN	19 pN
			4.7 pN		19 pN										4.7 pN		19 pN											12.367	12.2425
		% Open	Mean	SEM	Mean	SEM								% Open	Mean	SEM	Mean	SEM										14.8021	10.6793		Rank Sum Test
		0	1.13573	0.0884066	1.07146	0.048785								0	855.487	79.1429	801.146	124.135										15.183	11.0547		p	2.53453e-07
		100	2.69736	0.0133724	2.66695	0.0121684								4	873	57.8129	817.975	166.164										12.8125	12.3781
		10	1.77995	0.0857003	1.64663	0.0454047		4.7 pN	10% O	2 surfaces				10	1071.3	61.1405	1018.19	104.963		19 pN	4% O	4 surfaces						13.9355	18.3471
		20	2.08648	0.0300718	1.94874	0.0743574								20	1491.31	200.203	1269.97	178.553		19 pN	10% O	3 surfaces						12.6977	14.3991
		40	2.38301	0.0241669	2.29944	0.0352114								40	1945.96	90.2186	1755.7	289.048										8.57362	10.8394
		4	1.4518	0.110255	1.36555	0.0238103								60	2491.67	173.492	2202.56	390.198		500 ms, 0 gain								11.1488	11.9116
		60	2.53622	0.0109168	2.49046	0.0191786								80	3179.84	297.76	2878.53	436.478		100% LED power								15.09	10.7219
		80	2.62411	0.0101258	2.59641	0.0159335								100	3717.85	470.883	3675.58	748.976										17.086	12.5196
																												14.1239	9.55345
		Multicomparison Test Results - 4.7 pN																										14.1718	13.5082
		% Open	% Open	Lower Confidence	Mean diff for compared groups	Upper Confidence	p	significance																				15.2635	11.6233
		0	10	-0.781173	-0.644211	-0.50725	6.32709e-08	'****'						Surface Means														17.518	11.5278
		0	20	-1.07325	-0.950744	-0.828242	6.04595e-08	'****'							Percent Open Probes													17.5945	10.0869
		0	40	-1.36978	-1.24728	-1.12478	6.04589e-08	'****'							0	4	10	20	40	60	80	100						20.3441	9.13203
		0	4	-0.453028	-0.316067	-0.179105	2.35125e-05	'****'							842.261	893.227	1041.76	1895.8	1784.48	2608.77	2928.31	4063.5						14.0965	10.2029
		0	60	-1.52299	-1.40049	-1.27799	6.04589e-08	'****'							924.286	797.077	1047.95	1434.9	1996.9	2418.5	2767.11	3987.35						21.1593	10.706
		0	80	-1.61087	-1.48837	-1.36587	6.04589e-08	'****'						4.7 pN	901.906	951.729	1173.32	1351.74	1963.64	2720.13	3512.23	4239.63						14.7071	10.5261
		100	10	0.78045	0.917412	1.05437	6.04704e-08	'****'							905.351	812.679	1103.42	1368.97	2059.77	2510.96	3169.11	3001.56						14.5793	8.53458
		100	20	0.488377	0.610879	0.733381	6.17005e-08	'****'							703.632	910.288	990.034	1405.12	1925.03	2200	3522.44	3297.21						11.5884	8.54903
		100	40	0.19184	0.314343	0.436845	6.79904e-06	'****'							Percent Open Probes													14.6678	11.2718
		100	4	1.10859	1.24556	1.38252	6.04589e-08	'****'							0	4	10	20	40	60	80	100						13.4434	11.0223
		100	60	0.0386312	0.161133	0.283636	0.00678149	'**'							798.68	719.694	984.876	1220.24	1824.37	2306.38	3540.96	4481.57						10.7775	10.0667
		100	80	-0.0492515	0.0732507	0.195753	0.453193	'ns'							905.716	1056.21	1176.45	1446.64	1997.92	2467.15	2984.05	4287.96						11.9739	11.8758
		10	20	-0.443495	-0.306533	-0.169571	3.33953e-05	'****'						19 pN	788.568	929.966	940.663	1143.04	1988.33	2428.63	2973.8	4009.72						14.7807	11.1342
		10	40	-0.740031	-0.603069	-0.466108	6.73855e-08	'****'							575.943	563.457	970.781		1192.6	1413.35	2163.86	2446.79						13.7616	10.533
		10	4	0.178111	0.328145	0.478179	4.3371e-05	'****'							936.826	820.546			1775.29	2397.27	2730	3151.85						15.4446	11.2577
		10	60	-0.89324	-0.756279	-0.619317	6.07392e-08	'****'																				11.7213	10.4193
		10	80	-0.981123	-0.844161	-0.7072	6.05081e-08	'****'																					9.98851
		20	40	-0.419039	-0.296536	-0.174034	1.35056e-05	'****'																					11.1377
		20	4	0.497716	0.634678	0.771639	6.39123e-08	'****'																					10.1648
		20	60	-0.572248	-0.449745	-0.327243	1.37109e-07	'****'																					15.0436
		20	80	-0.66013	-0.537628	-0.415126	6.77007e-08	'****'																					10.1338
		40	4	0.794252	0.931214	1.06818	6.04676e-08	'****'					e.	Scatter Plot of Average Fluorescence Lifetime in Podosome Regions (ns)															11.5094
		40	60	-0.275711	-0.153209	-0.0307069	0.0102211	'*'																					11.9417
		40	80	-0.363594	-0.241092	-0.11859	0.0001394	'***'						Linear	4.7 pN	19 pN													9.87013
		4	60	-1.22138	-1.08442	-0.947461	6.04592e-08	'****'						1.01141e-09	1.77546e-09	1.52322e-09													12.331
		4	80	-1.30927	-1.17231	-1.03534	6.04589e-08	'****'						1.02726e-09	1.5798e-09	1.48875e-09													11.1638
		60	80	-0.210385	-0.0878828	0.0346194	0.258182	'ns'						1.04216e-09	1.69029e-09	1.48941e-09													11.4535
														1.01737e-09	1.78934e-09	1.5497e-09													12.1913
		Multicomparison Test Results -19 pN												1.02435e-09	1.79375e-09	1.75017e-09													11.3643
		% Open	% Open	Lower Confidence	Mean diff for compared groups	Upper Confidence	p	significance						1.02562e-09	1.70071e-09	1.65109e-09													10.0442
		0	100	-1.69442	-1.59549	-1.49656	6.01039e-08	'****'						1.02472e-09	1.74508e-09	1.47111e-09													13.1536
		0	10	-0.674106	-0.575175	-0.476244	6.01179e-08	'****'						1.01656e-09	1.70767e-09	1.51677e-09													9.79846
		0	20	-0.976212	-0.877281	-0.77835	6.01039e-08	'****'						9.98994e-10	1.51476e-09	1.50262e-09													10.6815		4.7 pN	31 Cells
		0	40	-1.32691	-1.22798	-1.12905	6.01039e-08	'****'						1.02194e-09	1.64739e-09	1.53514e-09													11.8305		19 pN	49 Cells
		0	4	-0.393022	-0.294091	-0.19516	4.82986e-07	'****'						1.0057e-09	1.79825e-09	1.43846e-09													10.8969
		0	60	-1.51793	-1.419	-1.32007	6.01039e-08	'****'						9.962e-10	1.83742e-09	1.51851e-09													11.0394
		0	80	-1.62388	-1.52495	-1.42602	6.01039e-08	'****'						1.02398e-09	1.7085e-09	1.49203e-09											Mean	14.1494	11.2727
		100	10	0.921385	1.02032	1.11925	6.01039e-08	'****'						1.00824e-09	1.68807e-09	1.4835e-09											Median	14.1239	11.0547
		100	20	0.619279	0.71821	0.81714	6.01041e-08	'****'						1.0131e-09	1.7987e-09	1.40354e-09
		100	40	0.268578	0.367509	0.46644	7.75512e-08	'****'						9.58463e-10	1.85192e-09	1.39011e-09
		100	4	1.20247	1.3014	1.40033	6.01039e-08	'****'						9.74453e-10	1.8443e-09	1.46322e-09
		100	60	0.0775581	0.176489	0.27542	0.00028003	'***'						1.001e-09	1.91181e-09	1.49377e-09
		100	80	-0.028391	0.07054	0.169471	0.274981	'ns'						9.7216e-10	1.74761e-09	1.48972e-09
		10	20	-0.401037	-0.302106	-0.203175	3.50554e-07	'****'						9.84136e-10	1.98263e-09	1.35249e-09
		10	40	-0.751737	-0.652806	-0.553875	6.01051e-08	'****'						9.88249e-10	1.78612e-09	1.35532e-09
		10	4	0.182153	0.281084	0.380014	8.50887e-07	'****'						9.98678e-10	1.76852e-09	1.51564e-09
		10	60	-0.942757	-0.843827	-0.744896	6.01039e-08	'****'						9.87533e-10	1.62671e-09	1.49386e-09
		10	80	-1.04871	-0.949776	-0.850845	6.01039e-08	'****'						9.9385e-10	1.79776e-09	1.40565e-09
		20	40	-0.449631	-0.3507	-0.251769	9.46527e-08	'****'						9.91962e-10	1.72766e-09	1.53718e-09
		20	4	0.484259	0.58319	0.68212	6.01148e-08	'****'						9.8884e-10	1.58639e-09	1.44632e-09
		20	60	-0.640651	-0.541721	-0.44279	6.01444e-08	'****'						9.99347e-10	1.66905e-09	1.45727e-09
		20	80	-0.746601	-0.64767	-0.548739	6.01053e-08	'****'						1.01168e-09	1.78381e-09	1.49006e-09
		40	4	0.834959	0.93389	1.03282	6.01039e-08	'****'						1.02025e-09	1.72987e-09	1.46027e-09
		40	60	-0.289951	-0.19102	-0.0920892	0.000112696	'***'						1.01004e-09	1.77334e-09	1.40043e-09
		40	80	-0.3959	-0.296969	-0.198038	4.29305e-07	'****'						9.93824e-10	1.66519e-09	1.52937e-09
		4	60	-1.22384	-1.12491	-1.02598	6.01039e-08	'****'						1.04138e-09		1.43656e-09
		4	80	-1.32979	-1.23086	-1.13193	6.01039e-08	'****'						1.01279e-09		1.66953e-09
														9.81399e-10		1.43173e-09
		Surface Means:												9.77404e-10		1.50329e-09
														1.01066e-09		1.55062e-09
				4.7 pN - 0.08 um/pixel										1.01797e-09		1.43566e-09
			% Open	Surface 1	Surface 2	Surfacae 3								9.98789e-10		1.5339e-09
			0	1.06513	1.21966	1.12241								1.01513e-09		1.50938e-09
			100	2.68381	2.70552	2.70275								9.91815e-10		1.51253e-09
			10	1.82367	NaN	1.73622								9.86611e-10		1.54652e-09
			20	2.0853	2.11362	2.06051								9.91028e-10		1.52008e-09
			40	2.39139	2.35874	2.39892								9.64408e-10		1.4123e-09
			4	1.39555	1.50805	NaN								9.79901e-10		1.58806e-09
			60	2.52939	2.53202	2.54726								9.63753e-10		1.45466e-09
			80	2.61984	2.63439	2.61809										1.43323e-09
																1.54209e-09
				19 pN - 0.8 um/pixel												1.47998e-09
			% Open	Surface 1	Surface 2	Surfacae 3										1.45713e-09
			0	1.02519	1.1105	1.07868							N Cells	45	31	49		3 bioreplicates
			100	2.65453	2.67304	2.67327							Mean	1.00145e-09	1.74284e-09	1.49208e-09
			10	1.60737	1.68756	1.64497							Av. SLB Life.	9.84961e-10	1.18682e-09	1.09698e-09
			20	1.87615	2.00415	1.96592
			40	2.26378	2.32107	2.31348
			4	1.35444	1.38982	1.35239
			60	2.47096	2.50166	2.49876
			80	2.58029	2.60631	2.60262

## Sheet: Figure 3
Figure 3
	d.	Angular Histogram		(degrees)
		Podosome Regions	Focal Adhesions
		22.2403	41.1549
		21.3035	37.8421
		24.9402	47.3923
		21.8914	41.5914
		20.8299	39.2001
		23.5328	44.3374
		22.7496	41.6321
		20.0109	36.5524
		19.6589	49.5274
		20.3166	32.906
		19.4986	38.1172
		18.0557	41.0683
		17.9714	47.0698
		18.8186	43.5806
		19.1846	37.4903
		19.1792
		20.338
		22.9818
		22.6048
		22.6248
		22.1227
		22.7408
		24.9908
		22.9536
		22.0915
		21.3452
	Mean	21.3452	41.2975
	Standard Dev	1.93897	4.52614
	N Cells	26	15

## Sheet: Figure 4
Fig. 4
		b.	Scatter Plot - Percent Open - Y27632						d.	Scatter Plot - Percent Open - Jasplakinolide
			Before Treatment	20 Min After Treatment						Before Treatment	8 Min After Treatment
			NaN	NaN						16.4621	9.83607
			NaN	14.9074						17.5721	8.57542
			20.3878	24.503						12.4778	7.08171
			13.241	15.601						17.5248	9.625
			13.776	17.3175						13.3942	6.71429
			13.9655	13.874						11.7711	6.68421
			11.9152	16.0697						11.8995	6.27451
			15.8547	18.0459						7.35714	NaN
			14.2693	15.9843						19.8165	7.63158
			14.9554	16.9264						15.3463	8.23529
			12.7568	NaN						13.8531	5.41667
			14.5028	16.0412						9.64332	6.98312
			15.7194	16.2688						10.2794	6.17188
			15.398	18.4053						NaN	NaN
			15.9756	14.1518						9.17404	6.03448
			17.1521	19.0801						9.4877	5.71429
			16.4938	20.3264						9.81132	NaN
			11.8594	13.68						10.4515	6.51989
			10.7342	14.0294						10.3154	6.19718
			14.8785	17.9833						12.6625	6.17788
			13.7662	18.8307						10.5916	8.12121
			16.6871	13.9768						14.7433	8.43023
			11.3298	12.5988						12.2097	6.95652
			13.3657	15.2119						9.55453	6.50442
			14.4774	18.1746						10.228	NaN
			12.2747	13.3671						12.1694	6.90141
			NaN	8.41549						11.7973	6.57303
			14.8981	16.0253						7.38189	NaN
			12.632	15.8357						13.2094	7.00993
			12.3022	12.1256						10.1113	5.95
			11.2203	14.7487						12.6734	6.49153
			10.9664	12.64						12.4686	7.23988
			13.4847	15.2564						11.6887	7.05247
			11.4671	10.3774						13.8291	6.57609
			10.9392	12.1421						9.83019	5.83333
			15.1931	12.7692						10.1417	6.77114
			11.713	16.281						9.77876	6.49351
			11.1838	15.6593						NaN	6.81818
			10.8995	14.8023						12.0598	7.09677
			10.5844	16.8779					Mean	11.9937	6.96156
			10.3773	15.6282					Median	11.8	6.743
			9.82536	11.0045					D'A & P P value	0.037	0.003
			11.7705	13.9745					Passed Normality Test?	no	no
			10.641	13.9459					Cells	37	34
			7.43728	14.4995						P	Wilcoxon matched-pair signed rank test
			8.22917	14.0328						<0.0001	2 tailed
			12.9634	16.6539
			12.2059	15.1951
			NaN	11.709
		P D'A & P test	0.3039	0.0267
		Passed normality test?	Yes	No
		Mean	13.04	15.23					Pharmacological inhibitor experiment statistics computed in GraphPad Prism 7.0
		Median	12.76	15.21					Note that paired tests only include data that have non NAN values in both columns
		Cells	45	47
		P	Wilcoxon matched-paired signed rank test, two tailed
		<0.0001
		Mean

## Sheet: Figure 5
Figure 5
	f.	Scatter Plot		Change in podosome radius before and after photocleavage
		Proximal	-12.4694	-57.0882	-22.7097	-21.7614	-17.3341	-1.62267	-12.9225	-21.8421	-24.279	-32.2868	-26.891	-38.2305	-54.3321	-58.5198	4.00492	-27.7724	-17.7816	-25.3222	-33.2959	-4.38812	-18.6558	-14.7847	-0.845947	-21.3019	-37.1266	-18.323	-37.2137	-9.38845	-25.3483	-32.9456	-13.0809	-32.2905	-41.5481	-38.9707	-10.4753	-30.696	-14.6174	-4.05538	-38.5657	-31.1993	-37.6082	-6.92696	9.61227	-23.5872	-0.867623	-3.59971	-14.2971
		Distal	-4.48842	4.80851	-17.0861	-19.4855	-4.11471	1.57126	0.760175	7.29661	-7.89514	-11.1133	-0.605515	-1.16405	-14.576	-33.7763	-1.06835	-12.83	-7.3543	-6.78921	-27.3751	-33.0022	-3.79833	25.9864	13.7658	-19.5911	4.18382	2.26294	6.38014	-2.97693	-2.90118	-11.1463	2.18944	-20.8456	-4.62544	-14.998	6.96203	32.5554	-11.8358	-13.0326	-12.8564	-30.1275	-12.4524	-4.71252	-9.30057	6.43828	-7.25707	-10.4991	-34.4346
		NAN = statistical outlier
		Statistics were peformed with a 2 way anova, and the remainder of the data set is included in the corresponding supplementary figure source file (SI 23)
		p	3.76826e-09
[truncated: 129 more columns]

## Sheet: Figure 6
Figure 6
	d.	Scatter Plot - Cell Area			microns squared
	12 pN	115.098	141.466	30.8992	158.669	150.298	48.2816	126.234	129.434	95.744	128.41	118.554	64.6912	87.6288	160.154	95.4624	65.1264	17.7152	37.0944	16.3584	33.2288	7.5776	76.2624	122.957	53.4016	102.349	96.9216	102.016	124.877	62.4128	136.55	142.208	87.6288	194.406	126.669	112	37.0176	35.4048	17.4592	4.3776	67.2512	163.507	52.9664	107.776	95.9232	63.0272	115.098	113.715	104.397
	56 pN	237.901	15.7696	100.659	159.462	2.688	44.16	143.642	10.752	84.992	172.902	243.84	25.4976	227.328	66.8416	186.573	176.691	121.267	81.8688	158.95	20.8128	38.8864	137.779	136.883	47.9744	7.8592	342.118	88.1408	122.803	273.51	135.552	127.616	253.03	82.4832	122.163	197.197	276.045	272.742	46.5152	66.304	286.848	255.718	140.851	255.565	206.899	184.294	334.106	132.122	248.678
	D'A & P P value	<0.0001	0.0823
	Passed normality test?	No	Yes
		Median				P	Rank Sum	two-tailed			N Cells
		12 pN	61.4144			4.05629e-41				12 pN	407
		56 pN	137.088							56 pN	323
	e.	Bar Chart - Percent Forming Podosomes
					Mean	SDEV
	12 pN	7.35294	7.69231	4.32099	6.45541	1.85624
	56 pN	34.2857	55.6886	55.7895	48.5879	12.3862
		T Test	unpaired, two tailed
			p	0.00432188
	f.	Scatter Plot - Podosomes per cell in podosome-forming cells
	12 pN	3	4	6	6	1	2	2	1	2	2	2	1	1	5	4	4	1	10	6	1	1	2	2	1	1	1
	56 pN	6	6	2	6	14	1	5	6	3	2	9	1	12	5	3	4	23	9	15	6	10	11	6	14	6	3	9	20	5	9	4	1	26	6	5	13	6	10	20	10	15	14	1	7	11	3	9	29
		Number of Podosomes per Cell
			Mean	Median	N cells (3 experiments)				D'A & P P value	0.0006	<0.0001
		12 pN	2.76923	2	25				Passed normality test?	No	No
		56 pN	8.34545	6	160
			rank sum test for non-normal data				two-tailed
			p	1.46161e-06
	g.	Scatter Plot - Depletion % in podosome-forming cells
		12 pN	56 pN
		5.20139	15.7392
		8.67431	34.4668		Mean
		10.1742	16.8189		12 pN	10.7859
		6.06264	17.8689		56 pN	19.2147
		17.0617	8.76576
		13.689	22.1181	D'A & P P value	0.5666	0.0636
		10.5501	18.5627	Passed Normality Test?	Yes	Yes
		9.8861	10.424
		10.3006	34.5918		P	T test	two-tailed
		20.1485	38.7174		3.58201e-06		unpaired
		13.4635	27.1474
		7.78294	8.80882
		2.34337	5.40559		N Cells
		9.54821	15.588		12 pN	24
		10.3838	6.43207		56 pN	161
		9.32289	16.2146
		18.3354	28.7908
		18.2499	28.6524
		7.39992	15.5283
		8.61243	7.00454
		9.03117	26.4885
		10.181	21.5927
		3.30427	28.4346
		19.1544	24.5856
			15.0431
			14.9125
			24.0488
			32.6287
			35.3139
			26.7506
			28.9146
			21.3722
			17.1494
			17.7004
			27.5971
			16.3283
			18.8236
			11.5442
			12.115
			18.2562
			15.4516
			33.1396
			22.7829
			25.1769
			25.0612
			33.0424
			28.138
			22.3069
			37.1424
			14.5707
			14.7156
			6.8178
			33.6293
			20.0703
			17.9166
			17.942
			31.1118
			11.0522
			11.824
			14.935
			26.7089
			17.3267
			11.7075
			34.1355
			24.3885
			28.3309
			12.6014
			33.7684
			12.8598
			14.7728
			36.4247
			8.27212
			16.3622
			6.54985
			25.5877
			18.0126
			8.46586
			7.99061
			15.4377
			23.8043
			18.8407
			8.06643
			14.2398
			31.2166
			9.79601
			9.36655
			13.6924
			17.4184
			19.3021
			28.4196
			14.8831
			30.3496
			11.5836
			24.2266
			23.1026
			11.1469
			16.3744
			18.8516
			18.6063
			11.9617
			16.0632
			22.0983
			11.9119
			28.1256
			8.78245
			25.1868
			20.4908
			19.278
			7.36021
			29.1288
			31.0021
			34.0371
			9.55082
			15.6461
			12.4211
			21.1235
			1.80981
			25.8234
			16.6502
			13.6364
			12.3317
			25.1166
			24.6946
			2.14497
			23.8614
			30.4234
			0.486005
			13.1758
			17.1295
			5.59213
			19.4253
			32.2163
			19.2075
			33.6615
			19.2715
			13.6067
			28.6105
			20.0497
			26.7844
			21.3842
			19.891
			16.6626
			15.9599
			32.3537
			15.2731
			22.2132
			9.45074
			1.71826
			15.1939
			23.8614
			12.5627
			21.9879
			22.8458
			9.79977
			11.3745
			17.396
			18.4886
			12.9686
			8.78104
			19.1461
			17.3092
[truncated: 359 more columns]

## Sheet: Figure 7
Figure 7
	a.	Model Schematic
		Parameter	Abbreviation	Value	Units
		Outer Radius	R	1	microns
		Inner Radius	r	0.3	microns
		Biotin Lipid Density	l	1388.89	lipids per micron
		DNA probes per lipid	d	0.5 - 2	#
		Relative ring ligand density	rho	1 (= SLB background on average)	n/a
		Force per receptor	Fint	0 - 50 pN	pN
		Open probe fraction	O	0.1	%
	b.	Protrusion vs. Tension Plot
			Significance
		Upper confidence interval	2 DNA probes per lipid
		Dashed Line	1 DNA probe per lipid
		Lower confidence interval	0.5 DNA probes per lipid
		Black data point	Experimentally parameterized minimum force (11% F = 19 pN per receptor, 3 % F = 4.7 pN per receptor. )		X (weighted average force)		15.87 pN	Y	8.86 nN

## Sheet: SI Figure 3
Supplementary Figure 3			MALDI-TOF spectra of oligonucleotides
	a-c. MALDI-TOF Spectra
	Summarized in SI Table 2
	MALDI	Sequence	Starting or Product	Calculated MW	Measured MW	Difference (%)
	a.	1	Starting	7729	7745.35	0.211
			Product	9361.96	9255.76	-1.134
	b.	13	Starting	8356.7	8357.82	0.001
			Product	9989.66	9891.15	-0.986
	c.i.	14	Starting	6875.5	6889.46	0.203
			Product	7852.6	7821.73	-0.392
	c.ii.	15	Starting	6875.5	6889.46	0.203
			Product	7852.6	7821.73	-0.392
	c.iii.	16	Starting	7903.3	7915.27	0.151
			Product	8559.21	8412.16	-1.718

## Sheet: SI Figure 5
Supplementary Figure 5			Podosome protrusion does not disrupt the SLB					Summary statistics performed in GraphPad Prism
								Outlier omission in Matlab
	c.	FITC Lipids								f.	Bodipy									i.	DiD
		Background	Podosome Regions								SLB Background	Podosomes
		1233.34	1191.25								2963.02	3111.62									Scatter Plot
		1171.6	1087.5								3253.05	3343.12									Background	Podosome Regions			SLB Background	Podosomes
		1171.49	1139.09								3059.48	3232.08				SLB Background	Podosomes				802.853	758.627		D'A & K P Value	0.0803	0.1844
		1222.47	1161.28								3129.18	3200.78		D'A & K P Value		0.0694	0.006				650.5	640.988		Passed Normality Test?	Yes	Yes
		1240.5	1159.1								2978.38	3099.14		Passed Normality Test?		Yes	No				625.894	644.142
		1224.3	1257.03								3229.14	3318.4									882.234	783.192		2-tailed Paired T-Test	0.5332
		1192.37	1145.14								3210.01	3276.68									677.627	664.958		p
		1200.79	1091.62								3161.67	3220.24									NaN	NaN
		NaN	NaN								3037.71	3264.3		Percent Change			1.83042				796.871	750.58
		NaN	NaN		D'A & K P Value		0.8047	0.034			2974.45	3170.6		Sdev Percent Change			2.98031				820.527	750.634		DID
		NaN	NaN		Passed Normality Test?		Yes	No			2735.22	2715.95									797.839	753.385		Percent Change		1.14158
		NaN	1005.22								2639.04	2661.72									429.051	462.178		Sdev Percent Change		27.2289
		1249.01	1144.64		Wilcoxon matched-pairs signed rank test						2793.55	2917.48									441.793	424.261
		1331.63	1229.46		p	<0.0001					2808.81	3079.64		Wilcoxon matched-pairs signed rank test							376.89	375.05
		1290.72	1255.18								2919.28	2986.57		p	<0.0001						381.419	389.817
		1281.8	1243.33								2502.52	2565.64									255.423	216
		1321.75	1242.88		Percent Change		-4.62823				NaN	NaN									286.181	260.914
		1253.26	1229		Sdev % Change		2.40879				2364.97	2462.9									276.366	293.496
		1229.14	1200.36								2387.72	2528.02									328.337	376.573
		1274.34	1234.95								2481.15	2596.2									342.423	357.659
		NaN	NaN								2517.48	2603.41									364.92	323.875
		1279.31	1211.77								2329.75	2444.13									530.936	499.833
		1282.47	1241.86								2262.56	2365.25									382.878	425.65
		NaN	NaN								2679.81	2723.22									365.914	NaN
		1226.44	1147.3								2615.93	2736									383.379	326.133
		1287.4	1220.41								2570.13	2875.56									368.288	343
		1233.26	1170.51								2551.36	2673.28									378.4	365.099
		1244	1197.25							Mean	2775.21	2891.23									606.978	548.926
		1310.88	1249.04							Median	2764.38	2896.52									523.202	508.853
		NaN	NaN							Standard Deviation	305.94	313.758									564.812	533.565
		1216.49	1153.65																		448.341	427.62
		1225.51	1149.17																		540.213	489.28
		1220.46	1161.25																		538.409	537.372
	Mean	1246.72	42.6916																		280.323	260.684
	Median	1237	1191																		293.51	259.138
	Sdev	1182.19	60.2426																		207.321	523.245
																					300.086	271.987
																					382.483	359.278
																					443.499	438.4
																					509.441	351.658
																					416.705	530.163
																					359.373	328.454
																					NaN	NaN
																					451.036	602.68
																				Mean	470.317	465.573
																				Sdev	174.017	160.893

## Sheet: SI Figure 6
Supplementary Figure 6					Absorbance spectra of MTMF and MT-FLIM tension probes
					All plots show mean +/- SEM of the normalized spectra.					Outlier traces with significant offsets from zero were excluded from Mean Rep calculation.
				c.	Absorbance spectra of closed and open tension probes									d.	Absorbance spectra of closed and open MT-FLIM Probes
					Wavelength (nm)	Closed			Opened						Wavelength (nm)	Closed			Opened
						Mean Rep 1	Mean Rep 2	Mean Rep 3	Mean Rep 1	Mean Rep 2	Mean Rep 3					Mean Rep 1	Mean Rep 2	Mean Rep 3	Mean Rep 1	Mean Rep 2	Mean Rep 3
					400	0.13806	0.144958	0.144096	0.242846	0.191664	0.16718				400	0.0720502	0.138786	0.0426854	0.0957645	0.0988485	0.129817
					401	0.13806	0.144958	0.144096	0.242846	0.191834	0.167217				401	0.0762349	0.14115	0.0448359	0.093732	0.100945	0.129776
					402	0.13806	0.142719	0.139546	0.247698	0.195729	0.172391				402	0.0785437	0.143233	0.0497535	0.0978743	0.107013	0.13194
					403	0.130597	0.140074	0.141845	0.247698	0.195729	0.168944				403	0.0722222	0.136518	0.047546	0.0958417	0.107183	0.134105
					404	0.126866	0.140074	0.141845	0.245334	0.191688	0.165497				404	0.070202	0.131887	0.0448359	0.0956928	0.105256	0.134105
					405	0.130597	0.140127	0.144128	0.242846	0.187794	0.16377				405	0.0680375	0.134435	0.0469865	0.093732	0.105256	0.134105
					406	0.126866	0.135013	0.141813	0.245334	0.187794	0.165453				406	0.0680375	0.134154	0.0469865	0.0938038	0.0991878	0.129667
					407	0.130597	0.139897	0.146396	0.247698	0.193867	0.174075				407	0.067921	0.141054	0.0469865	0.0999068	0.10316	0.138392
					408	0.134328	0.137428	0.146396	0.24521	0.199599	0.174118				408	0.067921	0.141054	0.0464839	0.107971	0.105086	0.14283
					409	0.134328	0.137428	0.144081	0.242846	0.197737	0.172435				409	0.0680375	0.14115	0.0469865	0.107822	0.10911	0.14283
					410	0.134328	0.140074	0.139498	0.245334	0.193842	0.167261				410	0.07003	0.138883	0.0453384	0.105861	0.10911	0.138543
					411	0.130597	0.137428	0.139498	0.247698	0.193696	0.167261				411	0.0783716	0.138883	0.047546	0.1039	0.10911	0.13194
					412	0.13806	0.137428	0.144081	0.24521	0.193867	0.168944				412	0.0825563	0.14115	0.0524065	0.105933	0.10911	0.13194
					413	0.13806	0.132367	0.144081	0.247574	0.197737	0.174075				413	0.0889055	0.147769	0.0567646	0.107893	0.10911	0.136228
					414	0.141791	0.139897	0.148679	0.250062	0.199745	0.177566				414	0.0847208	0.147769	0.0567646	0.109854	0.107013	0.136228
					415	0.13806	0.139897	0.141813	0.247698	0.197737	0.174075				415	0.0805361	0.147769	0.0545571	0.107822	0.107013	0.136228
					416	0.13806	0.142543	0.146411	0.247698	0.193867	0.168901				416	0.0742147	0.145501	0.051847	0.101719	0.107183	0.134105
					417	0.13806	0.147604	0.144128	0.247698	0.191834	0.167137				417	0.0742147	0.143137	0.0496965	0.0976481	0.107183	0.134105
					418	0.141791	0.144958	0.148679	0.245334	0.18794	0.16377				418	0.0783994	0.143418	0.0470434	0.0997579	0.107183	0.134105
					419	0.13806	0.147604	0.150946	0.23339	0.177996	0.156912				419	0.0763792	0.143418	0.049194	0.10179	0.105086	0.136228
					420	0.126866	0.142543	0.144081	0.223687	0.170231	0.151738				420	0.074359	0.143418	0.0513445	0.1039	0.105086	0.138351
					421	0.123134	0.135013	0.139498	0.218835	0.172264	0.153465				421	0.0680375	0.14115	0.049137	0.103828	0.101115	0.133913
					422	0.123134	0.135013	0.137263	0.221075	0.176304	0.162086				422	0.067921	0.143233	0.0540545	0.103828	0.103041	0.13179
					423	0.130597	0.135013	0.137263	0.225927	0.182207	0.162086				423	0.0657565	0.143418	0.0567646	0.101719	0.103041	0.13179
					424	0.134328	0.137428	0.141813	0.223563	0.180029	0.158596				424	0.067921	0.145501	0.0567646	0.0997579	0.105086	0.136078
					425	0.134328	0.137428	0.13953	0.218711	0.174126	0.153421				425	0.0700577	0.143418	0.0540545	0.103828	0.107183	0.138392
					426	0.134328	0.142489	0.13953	0.209132	0.166215	0.148247				426	0.0785437	0.147865	0.051904	0.109931	0.107183	0.138392
					427	0.145522	0.152488	0.148711	0.218835	0.170085	0.153421				427	0.0910423	0.145501	0.0589721	0.105938	0.111155	0.138392
					428	0.145522	0.150019	0.155544	0.235754	0.185956	0.165497				428	0.0951992	0.149852	0.0589721	0.105938	0.111155	0.140516
					429	0.145522	0.152488	0.155544	0.247821	0.195729	0.174118				429	0.0930625	0.145501	0.0616821	0.10601	0.117223	0.147118
					430	0.149254	0.155134	0.16241	0.252549	0.197737	0.174118				430	0.0930625	0.147584	0.0638326	0.111964	0.125387	0.156035
					431	0.152985	0.162664	0.162394	0.254913	0.197737	0.174118				431	0.0930625	0.149948	0.0638326	0.116106	0.127263	0.1582
					432	0.156716	0.165133	0.166992	0.254913	0.201607	0.179293				432	0.0951992	0.152216	0.0638326	0.118067	0.121195	0.151597
					433	0.156716	0.162488	0.164725	0.254913	0.197737	0.179329				433	0.0953435	0.158931	0.0643352	0.112041	0.11915	0.15372
					434	0.152985	0.160072	0.164725	0.247698	0.197737	0.177646				434	0.0932068	0.156751	0.0616251	0.112041	0.121246	0.153912
					435	0.152985	0.157603	0.160127	0.250062	0.197737	0.177646				435	0.0889055	0.159115	0.0638326	0.112041	0.125269	0.151556
					436	0.160448	0.165133	0.166992	0.252549	0.201632	0.175882				436	0.0910423	0.156848	0.0686932	0.114074	0.123173	0.149433
					437	0.171642	0.172609	0.17844	0.252549	0.20364	0.179293				437	0.095227	0.161295	0.0736107	0.116106	0.125218	0.147268
					438	0.171642	0.175255	0.176125	0.250185	0.20364	0.179293				438	0.0995282	0.15865	0.0736107	0.118067	0.133382	0.1582
					439	0.164179	0.167725	0.173858	0.252549	0.20751	0.179293				439	0.101548	0.154203	0.0665427	0.12628	0.131286	0.160515
					440	0.160448	0.162664	0.169275	0.259765	0.203469	0.18102				440	0.0973637	0.149852	0.0594746	0.126208	0.125218	0.151748
					441	0.164179	0.170194	0.173873	0.264493	0.20751	0.179293				441	0.0993839	0.152216	0.0621846	0.120105	0.121297	0.149583
					442	0.16791	0.177724	0.180723	0.262129	0.20364	0.179293				442	0.0930625	0.15458	0.0665427	0.118144	0.121297	0.147268
					443	0.16791	0.177724	0.178456	0.257277	0.205648	0.184467				443	0.101548	0.165646	0.0736107	0.118144	0.125387	0.15372
					444	0.16791	0.17284	0.176141	0.259642	0.209542	0.189641				444	0.101548	0.167914	0.0806788	0.122137	0.125218	0.149282
					445	0.16791	0.170194	0.173858	0.259642	0.209542	0.189561				445	0.101404	0.168098	0.0833888	0.12628	0.125218	0.147118
					446	0.16791	0.170194	0.173858	0.254913	0.20768	0.186151				446	0.0973637	0.16583	0.0811813	0.12824	0.125218	0.151406
					447	0.179104	0.182839	0.185306	0.250185	0.20364	0.177529				447	0.0953435	0.168194	0.0784713	0.124247	0.129359	0.1582
					448	0.190299	0.192838	0.192187	0.247698	0.201607	0.177529				448	0.0953435	0.170558	0.0784713	0.122137	0.129359	0.1582
					449	0.190299	0.195253	0.19447	0.259765	0.209518	0.187878				449	0.0953435	0.163563	0.0784713	0.12824	0.129359	0.156035
					450	0.197761	0.20273	0.208185	0.266981	0.217453	0.198226				450	0.101548	0.167914	0.0833888	0.134492	0.133382	0.156035
					451	0.197761	0.207614	0.212783	0.274196	0.219486	0.201754				451	0.114191	0.172361	0.0877469	0.138486	0.137354	0.162679
					452	0.212687	0.212729	0.219601	0.274196	0.219486	0.196579				452	0.120485	0.18144	0.0926644	0.138486	0.135427	0.164802
					453	0.216418	0.220259	0.219601	0.264493	0.215445	0.194816				453	0.116184	0.176808	0.0926644	0.140518	0.137354	0.166925
					454	0.212687	0.222675	0.217318	0.259642	0.215445	0.193008				454	0.11604	0.174444	0.0860989	0.142479	0.139281	0.166925
					455	0.220149	0.22509	0.221916	0.262006	0.22321	0.196499				455	0.111883	0.176712	0.0882494	0.142479	0.139281	0.171363
					456	0.223881	0.222675	0.224199	0.266857	0.225243	0.198226				456	0.120369	0.185694	0.101883	0.144511	0.143422	0.173528
					457	0.227612	0.227789	0.226514	0.264493	0.221348	0.196543				457	0.130991	0.190142	0.108951	0.144511	0.147564	0.175843
					458	0.231343	0.232904	0.233395	0.271709	0.225389	0.19999				458	0.137313	0.194589	0.108951	0.146621	0.157604	0.18461
					459	0.220149	0.230435	0.226514	0.274196	0.229259	0.2034				459	0.128854	0.185791	0.0996755	0.142628	0.153514	0.182445
					460	0.223881	0.230435	0.231065	0.28614	0.237024	0.212022				460	0.122533	0.185791	0.0996755	0.144589	0.153514	0.180322
					461	0.231343	0.242849	0.242513	0.290868	0.240894	0.21888				461	0.12669	0.194773	0.109454	0.150692	0.153632	0.178007
					462	0.238806	0.252849	0.249394	0.288504	0.238886	0.220607				462	0.130991	0.199221	0.113812	0.156717	0.157655	0.18461
					463	0.246269	0.255318	0.256275	0.28614	0.240894	0.21888				463	0.14147	0.203852	0.113812	0.16282	0.16582	0.193335
					464	0.253731	0.257963	0.258542	0.281412	0.234991	0.218923				464	0.143634	0.203852	0.113812	0.166891	0.167747	0.19565
					465	0.261194	0.268139	0.26999	0.281412	0.235162	0.217196				465	0.147791	0.205936	0.12088	0.166891	0.16565	0.19565
					466	0.268657	0.273024	0.274525	0.281412	0.239227	0.220687				466	0.147791	0.210567	0.130658	0.166891	0.169622	0.195458
					467	0.268657	0.278085	0.276808	0.290992	0.246992	0.225781				467	0.145771	0.217282	0.135575	0.170884	0.169571	0.195458
					468	0.272388	0.277854	0.279123	0.290868	0.250862	0.225781				468	0.147791	0.214918	0.132865	0.172994	0.16974	0.199938
					469	0.279851	0.285385	0.283721	0.293356	0.248829	0.225861				469	0.152092	0.217002	0.137726	0.185128	0.171837	0.202294
					470	0.294776	0.292915	0.295137	0.293232	0.250862	0.225861				470	0.160578	0.223717	0.149711	0.18927	0.180001	0.208855
					471	0.302239	0.30309	0.304318	0.29572	0.25287	0.231036				471	0.160578	0.234783	0.15893	0.189193	0.181928	0.213293
					472	0.309701	0.31815	0.322599	0.293356	0.254732	0.232719				472	0.160434	0.237147	0.15893	0.193336	0.187996	0.217581
					473	0.320896	0.32815	0.329465	0.307787	0.260635	0.23962				473	0.166755	0.235063	0.154013	0.195445	0.196109	0.219704
					474	0.335821	0.330795	0.329465	0.307787	0.264529	0.243068				474	0.170912	0.237427	0.15622	0.197406	0.200133	0.224183
					475	0.347015	0.338325	0.331764	0.312515	0.270432	0.248242				475	0.177234	0.241778	0.165998	0.203509	0.204104	0.235265
					476	0.350746	0.345802	0.343212	0.319731	0.274302	0.253416				476	0.183583	0.241778	0.165998	0.20547	0.200133	0.23295
					477	0.354478	0.353102	0.350093	0.326947	0.278343	0.256827				477	0.194089	0.246226	0.172564	0.213683	0.202059	0.237238
					478	0.358209	0.355571	0.356958	0.334286	0.284246	0.260318				478	0.198246	0.244142	0.169854	0.217676	0.205913	0.235073
					479	0.358209	0.353155	0.354691	0.339138	0.290148	0.263765				479	0.196226	0.24859	0.172564	0.215566	0.208128	0.235223
					480	0.365672	0.368216	0.370689	0.334286	0.28814	0.262081				480	0.206704	0.252941	0.172564	0.223779	0.214144	0.239511
					481	0.380597	0.385691	0.384373	0.32707	0.28427	0.262081				481	0.21519	0.255024	0.181782	0.229882	0.224354	0.248278
					482	0.391791	0.395637	0.393506	0.331798	0.292205	0.270703				482	0.221512	0.264006	0.18885	0.235985	0.228377	0.25936
					483	0.391791	0.395813	0.395837	0.341378	0.301978	0.281051				483	0.213026	0.270721	0.193208	0.235836	0.2324	0.25488
					484	0.399254	0.398512	0.395837	0.348594	0.301954	0.286189				484	0.208869	0.270721	0.191058	0.231843	0.230355	0.252757
					485	0.406716	0.406042	0.405017	0.341378	0.295881	0.279251				485	0.212909	0.275353	0.196478	0.235985	0.234327	0.25488
					486	0.414179	0.420873	0.416418	0.343866	0.299921	0.282698				486	0.221395	0.279704	0.210614	0.240055	0.24244	0.263647
					487	0.429104	0.433464	0.430149	0.353446	0.309889	0.291363				487	0.229853	0.288502	0.217682	0.250152	0.250554	0.272373
					488	0.44403	0.446108	0.443879	0.363025	0.319662	0.299985				488	0.234155	0.297485	0.222543	0.260397	0.258718	0.278975
					489	0.455224	0.453639	0.45761	0.365389	0.323557	0.305159				489	0.234155	0.299849	0.224693	0.262358	0.254577	0.283413
					490	0.455224	0.453639	0.455343	0.375093	0.33333	0.31206				490	0.242496	0.299849	0.219833	0.264318	0.260645	0.287893
					491	0.462687	0.460992	0.464492	0.384796	0.339233	0.322409				491	0.244661	0.297766	0.226901	0.262358	0.26269	0.287893
					492	0.470149	0.473407	0.471357	0.38716	0.343127	0.3259				492	0.248818	0.30013	0.226901	0.268461	0.264668	0.287893
					493	0.5	0.493528	0.496536	0.379944	0.339403	0.320726				493	0.25716	0.311196	0.236679	0.278706	0.272782	0.294495
					494	0.522388	0.518588	0.521683	0.379944	0.343273	0.322409				494	0.269802	0.329073	0.250815	0.290912	0.284748	0.310015
					495	0.533582	0.533648	0.535461	0.389524	0.347168	0.327583				495	0.280425	0.337871	0.257883	0.301008	0.297054	0.320905
					496	0.541045	0.541178	0.537729	0.39674	0.355079	0.339615				496	0.282562	0.335788	0.262241	0.305002	0.303123	0.325193
					497	0.548507	0.541354	0.54228	0.401591	0.360981	0.34479				497	0.290904	0.337775	0.266599	0.305002	0.307094	0.32948
					498	0.559701	0.548884	0.55146	0.403955	0.364876	0.346553				498	0.301382	0.351205	0.285596	0.309072	0.315089	0.340521
					499	0.563433	0.558884	0.560608	0.413535	0.372787	0.351728				499	0.305567	0.355556	0.297581	0.313143	0.315089	0.340521
					500	0.578358	0.573944	0.572025	0.425479	0.386455	0.365567				500	0.314053	0.360003	0.302442	0.327381	0.327226	0.349246
					501	0.589552	0.588828	0.58807	0.432695	0.392357	0.370741				501	0.316073	0.373433	0.30736	0.337549	0.337435	0.35589
					502	0.608209	0.611364	0.610982	0.437546	0.396398	0.374108				502	0.320374	0.380148	0.314428	0.343652	0.347527	0.37141
					503	0.619403	0.621486	0.62698	0.435182	0.39843	0.375792				503	0.322511	0.380148	0.319848	0.355786	0.3456	0.373725
					504	0.641791	0.634131	0.638396	0.435182	0.39843	0.379283				504	0.328716	0.380429	0.31493	0.361889	0.3456	0.369437
					505	0.652985	0.64413	0.642994	0.43991	0.408374	0.384537				505	0.337057	0.384876	0.316578	0.361889	0.349572	0.378354
					506	0.664179	0.661659	0.661308	0.451854	0.418317	0.396613				506	0.345543	0.398306	0.330714	0.367992	0.36159	0.38708
					507	0.679104	0.681604	0.677322	0.466286	0.429952	0.408645				507	0.351981	0.407289	0.340549	0.378089	0.371681	0.39797
					508	0.686567	0.689134	0.684187	0.475989	0.43975	0.418993				508	0.356138	0.416271	0.349768	0.384192	0.375823	0.400093
					509	0.708955	0.704194	0.697887	0.473625	0.437717	0.418913				509	0.368781	0.420622	0.354126	0.384192	0.390004	0.408819
					510	0.716418	0.714316	0.709334	0.476112	0.445482	0.427498				510	0.372966	0.429517	0.363345	0.394437	0.400044	0.417586
					511	0.731343	0.734491	0.727616	0.495272	0.461158	0.444785				511	0.383444	0.431784	0.368262	0.406643	0.404016	0.42423
					512	0.738806	0.747082	0.745929	0.516919	0.482761	0.463798				512	0.389766	0.438499	0.377481	0.420887	0.410084	0.430832
					513	0.757463	0.759497	0.757393	0.53135	0.496574	0.47583				513	0.402409	0.447578	0.384549	0.428951	0.422221	0.441872
					514	0.779851	0.774557	0.778021	0.53135	0.502477	0.481005				514	0.417216	0.463092	0.398685	0.437086	0.436453	0.455077
					515	0.794776	0.789387	0.794035	0.538566	0.50838	0.491317				515	0.429859	0.474342	0.412821	0.453286	0.452613	0.47257
					516	0.817164	0.809562	0.816915	0.565065	0.52795	0.510367				516	0.440337	0.489855	0.431372	0.471595	0.46458	0.490063
					517	0.835821	0.829507	0.832961	0.569916	0.535886	0.524206				517	0.452836	0.501202	0.447659	0.481917	0.484829	0.505391
					518	0.854478	0.854743	0.853557	0.562577	0.535886	0.52589				518	0.467643	0.514632	0.461795	0.496007	0.499011	0.516431
					519	0.873134	0.877333	0.874154	0.557726	0.531991	0.52581				519	0.480431	0.530329	0.476434	0.508213	0.515171	0.531951
					520	0.891791	0.892393	0.899301	0.574521	0.549699	0.54306				520	0.501415	0.541676	0.49057	0.526522	0.53133	0.551608
					521	0.914179	0.914984	0.91985	0.605871	0.579213	0.568931				521	0.516051	0.550474	0.502556	0.542721	0.539495	0.55821
					522	0.932836	0.927575	0.935896	0.634858	0.608581	0.594839				522	0.524392	0.56154	0.511774	0.556888	0.547608	0.564813
					523	0.955224	0.942635	0.949658	0.646801	0.618354	0.610362				523	0.534898	0.572702	0.529709	0.567061	0.559744	0.577867
					524	0.966418	0.960164	0.954256	0.642073	0.618524	0.610362				524	0.551843	0.583865	0.541637	0.579267	0.575734	0.593195
					525	0.977612	0.97011	0.972585	0.630006	0.612621	0.606834				525	0.570779	0.601926	0.560691	0.589513	0.593939	0.608523
					526	0.992537	0.995115	0.993135	0.630006	0.612621	0.608598				526	0.591792	0.619707	0.581895	0.607822	0.610047	0.619756
					527	0.996269	1	1	0.64195	0.624427	0.617263				527	0.598113	0.630773	0.593881	0.620028	0.61816	0.630796
					528	0.992537	0.995115	0.997732	0.663473	0.644143	0.632786				528	0.598113	0.628505	0.593881	0.620028	0.614189	0.62207
					529	0.973881	0.975171	0.974853	0.665837	0.650046	0.636233				529	0.598113	0.633137	0.588963	0.609782	0.60812	0.619756
					530	0.962687	0.957641	0.965673	0.668325	0.650046	0.639644				530	0.604434	0.633137	0.593824	0.611815	0.604149	0.613153
					531	0.973881	0.964941	0.970255	0.656258	0.63824	0.629295				531	0.619098	0.646567	0.60581	0.62206	0.620257	0.630837
					532	0.988806	0.977586	0.981671	0.646678	0.632338	0.618947				532	0.636042	0.650918	0.617795	0.630124	0.630297	0.641727
					533	0.996269	0.987585	0.986269	0.641826	0.626435	0.6155				533	0.64652	0.657633	0.624863	0.636227	0.630297	0.643851
					534	0.970149	0.964995	0.970223	0.632123	0.620532	0.608598				534	0.638034	0.657633	0.624863	0.628014	0.624229	0.637248
					535	0.958955	0.95258	0.956492	0.629759	0.614629	0.608598				535	0.627556	0.646286	0.617795	0.624021	0.61816	0.630646
					536	0.94403	0.932636	0.945076	0.625031	0.612597	0.603424				536	0.612893	0.646286	0.613437	0.617918	0.614137	0.633002
					537	0.929104	0.92999	0.935943	0.629883	0.610589	0.603424				537	0.610756	0.644203	0.610727	0.615957	0.612092	0.630687
					538	0.910448	0.91493	0.917614	0.639462	0.618524	0.606915				538	0.610756	0.639756	0.605867	0.611815	0.607951	0.626208
					539	0.891791	0.894809	0.899285	0.649166	0.626459	0.617263				539	0.617077	0.639756	0.608074	0.601641	0.610047	0.624043
					540	0.891791	0.884809	0.890105	0.656381	0.630354	0.625848				540	0.612776	0.633137	0.596088	0.601719	0.610047	0.62207
					541	0.880597	0.882164	0.883287	0.649166	0.628322	0.618947				541	0.600133	0.628786	0.588963	0.607822	0.610047	0.62207
					542	0.873134	0.877279	0.874154	0.637098	0.618524	0.608598				542	0.598113	0.628786	0.586756	0.617995	0.607951	0.619756
					543	0.858209	0.859574	0.860423	0.629883	0.616492	0.605187				543	0.60227	0.633137	0.596031	0.617918	0.612092	0.626358
					544	0.843284	0.839629	0.842094	0.646678	0.628297	0.62071				544	0.606571	0.631054	0.596088	0.613847	0.61816	0.63296
					545	0.835821	0.844744	0.848959	0.668325	0.651908	0.639644				545	0.604434	0.633137	0.598296	0.617918	0.626274	0.639563
					546	0.835821	0.849628	0.853542	0.687608	0.669762	0.660341				546	0.606571	0.639852	0.600446	0.628014	0.632393	0.646165
					547	0.839552	0.842098	0.846644	0.697188	0.675665	0.669006				547	0.617077	0.653282	0.608017	0.64233	0.64453	0.657247
					548	0.83209	0.829683	0.837511	0.704404	0.68343	0.677547				548	0.627584	0.668795	0.627014	0.656569	0.662734	0.677055
					549	0.828358	0.819508	0.828363	0.721199	0.69896	0.691387				549	0.633905	0.673427	0.64115	0.666814	0.674819	0.687945
					550	0.83209	0.826861	0.835228	0.728538	0.710765	0.703419				550	0.646548	0.684773	0.652576	0.678948	0.692906	0.703273
					551	0.828358	0.834622	0.839826	0.740482	0.728644	0.724116				551	0.663464	0.695936	0.664002	0.695076	0.709065	0.718601
					552	0.824627	0.832152	0.846692	0.766981	0.748385	0.749951				552	0.6781	0.709085	0.678138	0.713385	0.729315	0.736244
					553	0.820896	0.834622	0.851242	0.788628	0.769963	0.775822				553	0.690743	0.729414	0.702053	0.731694	0.751491	0.760339
					554	0.83209	0.837037	0.858108	0.807911	0.791566	0.791345				554	0.70757	0.749743	0.716189	0.750003	0.765724	0.773544
					555	0.847015	0.842098	0.85584	0.829434	0.815177	0.812122				555	0.728699	0.767621	0.735185	0.774338	0.781832	0.788913
					556	0.847015	0.857158	0.86502	0.848717	0.840821	0.836267				556	0.75182	0.785402	0.75854	0.79875	0.796065	0.804433
					557	0.850746	0.867157	0.876484	0.872729	0.860537	0.860411				557	0.779126	0.809994	0.78902	0.823162	0.822265	0.830843
					558	0.858209	0.877103	0.8879	0.894376	0.880083	0.881108				558	0.791769	0.828055	0.809722	0.847574	0.852606	0.855088
					559	0.873134	0.879518	0.899348	0.908684	0.893751	0.896631				559	0.810617	0.845933	0.828775	0.873947	0.88102	0.883471
					560	0.884328	0.884756	0.903899	0.927843	0.921232	0.917292				560	0.835903	0.861815	0.852187	0.898359	0.903197	0.907566
					561	0.88806	0.897224	0.910717	0.947126	0.946851	0.941399				561	0.86953	0.890477	0.882553	0.924654	0.929345	0.936099
					562	0.884328	0.894809	0.908434	0.963798	0.966592	0.96378				562	0.890659	0.914973	0.908115	0.940854	0.955544	0.95807
					563	0.891791	0.902162	0.913063	0.978229	0.980259	0.981023				563	0.899001	0.930486	0.924402	0.955169	0.973461	0.975755
					564	0.899254	0.899693	0.915394	0.987933	0.986332	0.989688				564	0.932717	0.952714	0.950524	0.969485	0.991887	0.989151
					565	0.899254	0.899693	0.917677	0.995272	0.998138	0.998273				565	0.960023	0.971057	0.971728	0.983729	0.995859	0.997877
					566	0.88806	0.892163	0.910764	1	1	1				566	0.987474	0.984487	0.990222	0.997967	0.998073	0.995521
					567	0.873134	0.887279	0.901616	0.987933	0.988195	0.991335				567	0.987474	0.991202	1	0.99789	0.99405	0.991083
					568	0.854478	0.871988	0.885554	0.963922	0.966592	0.970638				568	0.99596	1	1	0.985684	0.979817	0.977878
					569	0.839552	0.852044	0.86954	0.932695	0.93507	0.943083				569	1	0.990921	0.995139	0.953208	0.953499	0.953783
					570	0.817164	0.829453	0.851274	0.896616	0.901661	0.903452				570	0.997863	0.973044	0.981003	0.920661	0.923328	0.927373
					571	0.798507	0.802032	0.826095	0.860538	0.862204	0.858567				571	0.981036	0.953083	0.962452	0.892107	0.890942	0.892238
					572	0.779851	0.776973	0.798633	0.824459	0.824926	0.817253				572	0.959935	0.932938	0.941248	0.853605	0.856629	0.857102
					573	0.753731	0.754206	0.766573	0.783653	0.777704	0.772368				573	0.917821	0.899179	0.908618	0.810956	0.812225	0.815323
					574	0.720149	0.724086	0.736828	0.742846	0.732514	0.72929				574	0.875708	0.861069	0.863499	0.760248	0.763679	0.769106
					575	0.686567	0.694019	0.702501	0.699675	0.685292	0.679274				575	0.833594	0.820779	0.814023	0.711424	0.713037	0.720574
					576	0.660448	0.65919	0.672724	0.656258	0.63807	0.630979				576	0.79581	0.773774	0.757478	0.664632	0.660638	0.674398
					577	0.634328	0.633954	0.642994	0.610476	0.590848	0.581				577	0.741198	0.719774	0.703701	0.609705	0.610165	0.619414
					578	0.600746	0.603834	0.608667	0.567305	0.545659	0.534511				578	0.680148	0.666335	0.647715	0.556739	0.555552	0.5691
					579	0.559701	0.563998	0.574292	0.53135	0.504339	0.49316				579	0.621118	0.619611	0.593321	0.508064	0.508933	0.52076
					580	0.541045	0.541408	0.555979	0.485692	0.457117	0.45345				580	0.564341	0.5709	0.53672	0.463382	0.462535	0.476858
					581	0.518657	0.518818	0.5308	0.459317	0.425741	0.42064				581	0.518071	0.521443	0.482885	0.426841	0.420227	0.441722
					582	0.485075	0.491113	0.501102	0.432818	0.404138	0.389631				582	0.461322	0.476522	0.438326	0.396326	0.379795	0.39797
					583	0.455224	0.458577	0.464492	0.416023	0.384592	0.365567				583	0.41075	0.438499	0.391617	0.361818	0.341407	0.364958
					584	0.429104	0.433517	0.436998	0.399104	0.364852	0.34487				584	0.368665	0.407473	0.351416	0.333412	0.315089	0.340712
					585	0.414179	0.410927	0.411851	0.382061	0.343273	0.32582				585	0.328688	0.380429	0.313366	0.30704	0.284918	0.311988
					586	0.384328	0.383046	0.379791	0.365266	0.319662	0.303439				586	0.297081	0.353569	0.282886	0.290763	0.272663	0.296618
					587	0.347015	0.347864	0.347825	0.346106	0.298084	0.286189				587	0.278261	0.326709	0.255173	0.266351	0.250605	0.276811
					588	0.317164	0.322859	0.329496	0.329434	0.278513	0.267175				588	0.263481	0.297862	0.229611	0.243977	0.230355	0.261442
					589	0.30597	0.317974	0.322631	0.317367	0.266683	0.253416				589	0.238339	0.280081	0.212765	0.227778	0.214247	0.248428
					590	0.294776	0.305329	0.308868	0.322219	0.268545	0.248322				590	0.219375	0.26202	0.18885	0.22574	0.206201	0.2331
					591	0.261194	0.277908	0.279139	0.312762	0.262667	0.243148				591	0.204712	0.248677	0.172507	0.209463	0.202059	0.226689
					592	0.231343	0.25038	0.251677	0.310275	0.254756	0.237974				592	0.194061	0.24423	0.161081	0.19929	0.189923	0.215457
					593	0.220149	0.24038	0.23793	0.300572	0.246821	0.227545				593	0.173105	0.239879	0.161138	0.185128	0.177787	0.208855
					594	0.220149	0.235266	0.235663	0.29572	0.240894	0.222371				594	0.15414	0.228629	0.149209	0.179174	0.171718	0.204567
					595	0.205224	0.215198	0.217349	0.293479	0.235162	0.218923				595	0.147819	0.219646	0.139374	0.173071	0.163723	0.195458
					596	0.197761	0.207668	0.205886	0.286264	0.229259	0.210338				596	0.147791	0.2083	0.127948	0.164858	0.159752	0.193294
					597	0.19403	0.202607	0.19902	0.2839	0.223356	0.203481				597	0.139333	0.205936	0.11817	0.162749	0.15561	0.182404
					598	0.186567	0.200192	0.196737	0.274196	0.217453	0.194779				598	0.122505	0.197041	0.108392	0.154613	0.151587	0.180089
					599	0.16791	0.175186	0.180739	0.271832	0.211551	0.193096				599	0.110007	0.194958	0.108392	0.158755	0.149491	0.177966
					600	0.152985	0.155241	0.164693	0.262253	0.205648	0.191368				600	0.114308	0.195054	0.108951	0.156646	0.145519	0.175801
					601	0.149254	0.157657	0.157827	0.259889	0.201607	0.189561				601	0.114164	0.190423	0.101883	0.152652	0.151469	0.182404
					602	0.145522	0.155011	0.160111	0.259889	0.20751	0.187878				602	0.112027	0.188058	0.0942554	0.140446	0.141429	0.173678
					603	0.141791	0.152366	0.153245	0.271832	0.211575	0.189641				603	0.105733	0.183708	0.0942554	0.132234	0.13962	0.177966
					604	0.141791	0.139897	0.141829	0.267104	0.20768	0.184467				604	0.110034	0.177273	0.0850368	0.12824	0.12958	0.167076
					605	0.123134	0.125067	0.13268	0.250185	0.195875	0.177609				605	0.110034	0.175006	0.0872443	0.132234	0.119371	0.14731
					606	0.115672	0.122544	0.13268	0.250185	0.197737	0.175846				606	0.101548	0.170278	0.0801193	0.134343	0.117274	0.145145
					607	0.115672	0.127483	0.134948	0.257401	0.201778	0.175846				607	0.0932068	0.16583	0.0757043	0.12824	0.119201	0.149433
					608	0.130597	0.135066	0.13953	0.259765	0.20364	0.177609				608	0.0932068	0.159396	0.0691957	0.122137	0.121246	0.153871
					609	0.126866	0.132651	0.134995	0.252549	0.195704	0.174199				609	0.0868853	0.150598	0.0567076	0.118067	0.111036	0.145145
					610	0.119403	0.125067	0.121264	0.245334	0.189802	0.172435				610	0.0868853	0.155045	0.0567646	0.116106	0.10911	0.138543
					611	0.108209	0.117537	0.118949	0.231026	0.182037	0.162086				611	0.0783994	0.152681	0.0562051	0.122137	0.105138	0.136378
					612	0.104478	0.112422	0.114399	0.221322	0.172093	0.155148				612	0.0762626	0.154484	0.0616251	0.109931	0.0990696	0.120858
					613	0.104478	0.109953	0.118934	0.230902	0.175964	0.158515				613	0.0804196	0.150133	0.0691957	0.105712	0.0950463	0.11642
					614	0.104478	0.104839	0.116619	0.242846	0.181866	0.16369				614	0.0889055	0.143514	0.0599771	0.101719	0.0990696	0.123023
					615	0.100746	0.107538	0.123453	0.247698	0.185761	0.16369				615	0.095227	0.141431	0.052909	0.103751	0.107065	0.13194
					616	0.0932836	0.102477	0.11432	0.230902	0.172093	0.151694				616	0.0805639	0.139067	0.0431309	0.1039	0.103041	0.127461
					617	0.0970149	0.110007	0.114351	0.22381	0.162296	0.1448				617	0.0594628	0.138883	0.044779	0.103977	0.0909049	0.116571
					618	0.100746	0.107591	0.112068	0.226298	0.162296	0.146527				618	0.04884	0.134435	0.0420689	0.0918484	0.0909049	0.114448
					619	0.100746	0.10253	0.107486	0.235877	0.172239	0.151701				619	0.0488123	0.132352	0.0425715	0.0897387	0.0867635	0.12105
					620	0.100746	0.10477	0.109769	0.238241	0.178167	0.155229				620	0.0426351	0.136983	0.0404209	0.093732	0.0907867	0.118735
					621	0.108209	0.117361	0.118902	0.23339	0.176304	0.151774				621	0.0489566	0.1349	0.0382134	0.0996861	0.0909564	0.118735
					622	0.115672	0.129952	0.130365	0.221322	0.164499	0.144836				622	0.0552781	0.125918	0.0360629	0.0977253	0.091126	0.116571
					623	0.11194	0.127483	0.125768	0.221322	0.15845	0.139662				623	0.0595793	0.123554	0.0387729	0.0896615	0.0910746	0.118735
					624	0.11194	0.117537	0.114351	0.226174	0.164353	0.1448				624	0.0574148	0.127904	0.0414829	0.0816695	0.0930014	0.123365
					625	0.104478	0.104946	0.102888	0.22381	0.164329	0.141309				625	0.0469364	0.123273	0.0316479	0.0815977	0.0909564	0.118886
					626	0.100746	0.102477	0.105218	0.218958	0.162296	0.141309				626	0.0342935	0.12554	0.0235178	0.0856682	0.0809164	0.114448
					627	0.0932836	0.0998313	0.107454	0.221322	0.160263	0.141389				627	0.0258353	0.121189	0.0208647	0.0855193	0.0729214	0.101243
					628	0.100746	0.107361	0.116634	0.230902	0.166166	0.143116				628	0.0237873	0.118825	0.0236317	0.0814488	0.0729214	0.10553
					629	0.108209	0.104892	0.116634	0.228415	0.166166	0.143036				629	0.0279443	0.121005	0.0333528	0.0712036	0.0688982	0.0966131
					630	0.104478	0.107361	0.118949	0.226051	0.162296	0.143036				630	0.0299922	0.116558	0.0262848	0.0672103	0.0668017	0.0944486
					631	0.0932836	0.104946	0.109801	0.214107	0.158426	0.139662				631	0.0341769	0.111926	0.0213672	0.0652495	0.0647053	0.0922841
					632	0.0858209	0.104946	0.105218	0.218958	0.156564	0.138015				632	0.0404984	0.10776	0.0072311	0.0653267	0.0707735	0.103325
					633	0.0970149	0.104892	0.116634	0.218958	0.156393	0.136251				633	0.0404706	0.114474	0.00994113	0.0651778	0.0687285	0.0988866
					634	0.0932836	0.109953	0.121217	0.223687	0.160434	0.137935				634	0.025691	0.114474	0.0148017	0.067282	0.0688982	0.0965718
					635	0.0820896	0.0998313	0.112084	0.218835	0.154531	0.134488				635	0.0110279	0.116742	0.0240773	0.067282	0.0668017	0.0965718
					636	0.0783582	0.0974158	0.107486	0.213983	0.150491	0.132724				636	0.0131924	0.114474	0.0197762	0.0591465	0.0668017	0.0966131
					637	0.0820896	0.104946	0.109769	0.206768	0.148628	0.132724				637	0.0110279	0.105676	0.0148587	0.0611073	0.0586371	0.0923255
					638	0.0970149	0.109831	0.112037	0.204404	0.144588	0.129277				638	0.0173493	0.101045	0.00784756	0.0652495	0.0546653	0.0902023
					639	0.104478	0.107361	0.109722	0.206891	0.140547	0.124139				639	0.0131646	0.105492	0.00784756	0.0693917	0.0547168	0.0880378
					640	0.0970149	0.0998313	0.105171	0.204527	0.138515	0.122376				640	0.00897991	0.103505	0.0127081	0.0673592	0.0586885	0.0880378
					641	0.0858209	0.0923012	0.102888	0.206891	0.14258	0.12755				641	0.0132812	0.103505	0.0175687	0.0612562	0.0586885	0.0835585
					642	0.0671642	0.0949467	0.102935	0.209255	0.14662	0.129233				642	0.0153014	0.103224	0.00779059	0.0591465	0.0585189	0.085723
					643	0.0746269	0.0973622	0.102935	0.213983	0.152523	0.130917				643	0.0110001	0.101141	0.00558308	0.055076	0.0544957	0.085723
					644	0.0746269	0.0975385	0.107486	0.209132	0.14662	0.130997				644	-0.00161505	0.0944261	0.00072252	0.0509338	0.0605639	0.0878875
					645	0.0858209	0.100008	0.107486	0.204527	0.142434	0.129314				645	0.0109113	0.0990577	0.0148587	0.0469405	0.0565921	0.0923255
					646	0.0783582	0.082532	0.0960697	0.202163	0.142409	0.127586				646	0.021534	0.10776	0.0192167	0.0469405	0.06283	0.090161
					647	0.0820896	0.0750019	0.0892042	0.204404	0.140547	0.120568				647	0.0299922	0.112207	0.0170092	0.0469405	0.06283	0.0944486
					648	0.0783582	0.0748256	0.0846063	0.204404	0.140693	0.122339				648	0.0173771	0.107856	0.00343255	0.0469405	0.0567103	0.0833668
					649	0.0820896	0.0898321	0.0983372	0.204404	0.14645	0.122339				649	0.0110556	0.0944261	0.00178453	0.0469405	0.0485971	0.0769561
					650	0.0820896	0.0923012	0.0960224	0.197188	0.140547	0.120692				650	0.000549451	0.0877111	0.00178453	0.0467916	0.0485971	0.0726684
					651	0.0746269	0.0823556	0.0891725	0.192336	0.138709	0.118885				651	-0.00363525	0.092062	0.00779059	0.044759	0.0524507	0.081394
					652	0.0671642	0.0797638	0.0845901	0.19246	0.140742	0.124139				652	-0.00577201	0.0944261	0.0072311	0.044908	0.0524507	0.0812437
					653	0.0634328	0.0797101	0.0937704	0.209379	0.14662	0.129314				653	0.000549451	0.0899787	-0.00198751	0.0510827	0.0423592	0.0746412
					654	0.0708955	0.0823556	0.09144	0.204651	0.142726	0.125866				654	-0.00577201	0.0899787	-0.00413805	0.0632887	0.0385057	0.0659156
					655	0.0708955	0.0847711	0.096038	0.206891	0.14662	0.124059				655	0.000549451	0.092062	-0.00142802	0.0632115	0.0385571	0.0659156
					656	0.0746269	0.082302	0.0891725	0.1947	0.140718	0.118885				656	0.00889111	0.092062	-0.00142802	0.055076	0.0365121	0.0659156
					657	0.0671642	0.0698873	0.0755204	0.192336	0.134815	0.115438				657	0.0047064	0.0830794	-0.00578606	0.0448308	0.0365121	0.0682305
					658	0.0597015	0.0548271	0.0595063	0.187608	0.128912	0.113754				658	-0.00377955	0.0763645	-0.0182172	0.044908	0.0385057	0.0705453
					659	0.0522388	0.0570662	0.064057	0.187608	0.130945	0.113754				659	-0.0121212	0.0787285	-0.0160667	0.044908	0.0364607	0.0637925
					660	0.0522388	0.0697109	0.0731584	0.19246	0.136847	0.117281				660	-0.0120935	0.0766452	-0.0161236	0.0510827	0.0282961	0.05719
					661	0.0559701	0.07218	0.082307	0.202039	0.144612	0.120729				661	-0.0142302	0.0768294	-0.0188337	0.0449797	0.0324375	0.0659156
					662	0.0634328	0.0797638	0.0868894	0.214107	0.148482	0.129314				662	-0.0120935	0.0678469	-0.0280523	0.0429472	0.0345339	0.0658743
					663	0.0634328	0.0846484	0.0914717	0.209379	0.14662	0.130997				663	-0.00161505	0.0632153	-0.0324103	0.0407657	0.0404839	0.0703536
					664	0.0671642	0.0872939	0.082307	0.206891	0.140742	0.12755				664	-0.00363525	0.0699302	-0.0297573	0.0407657	0.0467218	0.0748329
					665	0.0597015	0.0671191	0.068576	0.199675	0.134839	0.125866				665	-0.00377955	0.0899787	-0.0107606	0.0366952	0.0465521	0.0792709
					666	0.0522388	0.059819	0.068576	0.204527	0.140742	0.125947				666	0.0047064	0.0966936	-0.00148499	0.0368442	0.0383875	0.0749419
					667	0.0485075	0.0597654	0.0731584	0.199675	0.138709	0.124219				667	0.000666001	0.0877111	-0.00634555	0.0409864	0.0323707	0.0639015
					668	0.0597015	0.0747719	0.082307	0.209379	0.144612	0.125903				668	-0.00551116	0.0807154	-0.0209842	0.0470894	0.0344157	0.0617783
					669	0.0597015	0.0771873	0.0822914	0.209379	0.14662	0.122376				669	-0.00565546	0.085347	-0.0112061	0.0470894	0.0323193	0.0639842
					670	0.0597015	0.0747719	0.084559	0.202039	0.14258	0.118885				670	0.00698746	0.0900751	-0.00578606	0.0388767	0.0323193	0.0637925
					671	0.0708955	0.0747719	0.0891569	0.192583	0.130945	0.113791				671	0.0047064	0.0879918	-0.00578606	0.0388049	0.0365121	0.0659156
					672	0.0746269	0.0798865	0.0914717	0.192583	0.13109	0.108616				672	-0.00995671	0.0877111	-0.0107036	0.044908	0.0425803	0.0703536
					673	0.0671642	0.069941	0.0846218	0.192583	0.136823	0.108616				673	-0.0204629	0.078632	-0.0155642	0.044908	0.0444557	0.0748329
					674	0.0559701	0.0520589	0.0708908	0.199675	0.13888	0.115474				674	-0.0120047	0.0741846	-0.0161236	0.0368442	0.0385057	0.0703536
					675	0.0597015	0.0469443	0.0617105	0.199675	0.13888	0.118965				675	-0.00781996	0.0741846	-0.0161236	0.0327019	0.0364607	0.0681891
					676	0.0597015	0.0595353	0.0708908	0.204527	0.137018	0.124103				676	-0.00998446	0.078632	-0.0112061	0.0347345	0.0305621	0.0617369
					677	0.0522388	0.0670117	0.0731584	0.209379	0.136847	0.120656				677	-0.0162782	0.0830794	-0.0128541	0.0409864	0.0326586	0.0639015
					678	0.0447761	0.0645963	0.0777408	0.211743	0.138709	0.124103				678	-0.0184149	0.0784478	-0.0199222	0.0369931	0.0305621	0.0595049
					679	0.0559701	0.0697109	0.0777563	0.206891	0.13479	0.120692				679	-0.0162782	0.0719171	-0.0269903	0.0429472	0.0305621	0.0637925
					680	0.0634328	0.0672955	0.0754732	0.199675	0.124993	0.113754				680	-0.00577201	0.0740004	-0.0177147	0.030664	0.0264207	0.0618197
					681	0.0634328	0.0597654	0.0708908	0.206891	0.140693	0.122376				681	-0.0100733	0.0783513	-0.0150047	0.0265217	0.0303925	0.0639428
					682	0.0559701	0.0621808	0.0754259	0.202163	0.140547	0.118965				682	-0.014258	0.0763645	-0.0182742	0.036767	0.0343643	0.0703536
					683	0.0485075	0.0648263	0.0731901	0.190096	0.132782	0.113791				683	-0.0184427	0.0809961	-0.0182742	0.0469405	0.0383875	0.0814354
					684	0.0485075	0.0672955	0.0754732	0.187732	0.122839	0.113791				684	-0.00998446	0.078632	-0.0226322	0.0408375	0.0424621	0.0793122
					685	0.0522388	0.0622345	0.0663246	0.185244	0.124871	0.112027				685	-0.00579976	0.0719171	-0.0270472	0.0327019	0.0405354	0.0748329
					686	0.0559701	0.0575263	0.0685605	0.194824	0.132807	0.112027				686	-0.00579976	0.0674697	-0.0264878	0.0286314	0.0324889	0.0571487
					687	0.0559701	0.0572962	0.0685605	0.202039	0.136847	0.118928				687	-0.00565546	0.0652021	-0.0291978	0.0348834	0.0305107	0.057299
					688	0.0597015	0.0623572	0.0777091	0.209255	0.14275	0.125786				688	-0.00363525	0.0720136	-0.0221297	0.0287804	0.0265389	0.0529024
					689	0.0597015	0.0572962	0.0754415	0.197311	0.134815	0.117121				689	-0.0014985	0.0765487	-0.0177717	0.0327737	0.0225672	0.0505876
					690	0.0597015	0.0548271	0.0708908	0.190096	0.130799	0.115401				690	-0.00147075	0.0741846	-0.0150616	0.0408375	0.0243243	0.0548752
					691	0.0634328	0.0572425	0.0754732	0.194947	0.138564	0.122339				691	-0.0162782	0.0719171	-0.0134136	0.0429472	0.0344157	0.061628
					692	0.0522388	0.0672418	0.0823387	0.204527	0.144442	0.12763				692	-0.0120935	0.076268	-0.0155642	0.0449797	0.0283475	0.061628
					693	0.0597015	0.0847174	0.0891725	0.214107	0.152377	0.127667				693	-0.00793651	0.0741846	-0.0182742	0.0449797	0.0264207	0.0571487
					694	0.0559701	0.082302	0.0868732	0.206891	0.144588	0.120809				694	-0.0014985	0.0808996	-0.00849609	0.04287	0.0406021	0.0724354
					695	0.0597015	0.0723564	0.0776773	0.192583	0.138709	0.119045				695	-0.00969586	0.0852505	-0.00634555	0.0326248	0.0546653	0.0835172
					696	0.0485075	0.06511	0.0708436	0.192583	0.140572	0.117201				696	-0.0224553	0.0808996	-0.00628858	0.030664	0.0506935	0.0791206
					697	0.0410448	0.0598727	0.0617422	0.207015	0.144442	0.120648				697	-0.0184149	0.0719171	-0.0204247	0.0348062	0.0385571	0.065957
					698	0.0410448	0.0622345	0.0640098	0.199799	0.13092	0.1103				698	-0.014258	0.078632	-0.0155072	0.0409864	0.0324375	0.0636008
					699	0.0410448	0.0597654	0.0639781	0.192707	0.12705	0.110344				699	-0.00779221	0.076268	-0.0133567	0.0368442	0.0302228	0.061628
					700	0.0559701	0.0698873	0.0753942	0.180639	0.123009	0.110344				700	-0.0141137	0.0671889	-0.0204817	0.0327737	0.030341	0.0615866

[truncated: 9 more sheets: SI Figure 8, SI Figure 10, SI Figure 13, SI Figure 15, SI Figure 18, SI Figure 19, SI Figure 20, SI Figure 21, SI Figure 23]
